# Supplementary material for: Comparisons of gene coexpression network modules in breast cancer and ovarian cancer
Source: BMC Syst Biol. 2018 Apr 11;12(Suppl 1):8. doi: 10.1186/s12918-018-0530-9 (PMC5907153; doi:10.1186/s12918-018-0530-9)
Supplement: Supplementary file 1 — The identified modules. We listed all the identified modules. The second column in each sheet lists the gene names. (XLSX 337 kb) [file 12918_2018_530_MOESM1_ESM.xlsx]

## Sheet: mod10sub1
X.1

## Sheet: mod11sub1
X.1

## Sheet: mod12sub1
X.1

## Sheet: mod13sub1
X.1

## Sheet: mod14sub1
X.1

## Sheet: mod15sub1
X.1

## Sheet: mod16sub1
X.1

## Sheet: mod17sub1
X.1

## Sheet: mod18sub1
X.1

## Sheet: mod19sub1
X.1

[truncated: 73 more sheets: mod1sub1, mod1sub2, mod20sub1, mod21sub1, mod22sub1, mod23sub1, mod23sub2, mod24sub1, mod25sub1, mod26sub1, mod27sub1, mod28sub1, mod29sub1, mod29sub2, mod2sub1, mod30sub1, mod31sub1, mod32sub1, mod33sub1, mod34sub1 …]
