# Supplementary material for: Comparisons of gene coexpression network modules in breast cancer and ovarian cancer
Source: BMC Syst Biol. 2018 Apr 11;12(Suppl 1):8. doi: 10.1186/s12918-018-0530-9 (PMC5907153; doi:10.1186/s12918-018-0530-9)
Supplement: Supplementary file 3 — GO enrichment results. This file lists all the GO-BP enriched terms for each module. ‘geneID’ is the Entrez gene id. (XLSX 193 kb) [file 12918_2018_530_MOESM3_ESM.xlsx]

## Sheet: GOmod12sub1
ID

## Sheet: GOmod16sub1
ID

## Sheet: GOmod17sub1
ID

## Sheet: GOmod1sub2
ID

## Sheet: GOmod20sub1
ID

## Sheet: GOmod21sub1
ID

## Sheet: GOmod23sub1
ID

## Sheet: GOmod24sub1
ID

## Sheet: GOmod27sub1
ID

## Sheet: GOmod29sub1
ID

[truncated: 25 more sheets: GOmod30sub1, GOmod31sub1, GOmod32sub1, GOmod34sub1, GOmod35sub1, GOmod39sub1, GOmod43sub2, GOmod44sub1, GOmod45sub1, GOmod49sub1, GOmod50sub1, GOmod52sub1, GOmod57sub1, GOmod59sub1, GOmod5sub1, GOmod61sub1, GOmod64sub1, GOmod67sub1, GOmod68sub1, GOmod69sub1 …]
