# Supplementary material for: Comparisons of gene coexpression network modules in breast cancer and ovarian cancer
Source: BMC Syst Biol. 2018 Apr 11;12(Suppl 1):8. doi: 10.1186/s12918-018-0530-9 (PMC5907153; doi:10.1186/s12918-018-0530-9)
Supplement: Supplementary file 4 — KEGG enrichment results. This file lists all the KEGG enriched terms for each module. ‘geneID’ is the Entrez gene id. (XLSX 59 kb) [file 12918_2018_530_MOESM4_ESM.xlsx]

## Sheet: KEGGmod16sub1
ID

## Sheet: KEGGmod17sub1
ID

## Sheet: KEGGmod1sub2
ID

## Sheet: KEGGmod20sub1
ID

## Sheet: KEGGmod23sub1
ID

## Sheet: KEGGmod23sub2
ID

## Sheet: KEGGmod24sub1
ID

## Sheet: KEGGmod31sub1
ID

## Sheet: KEGGmod32sub1
ID

## Sheet: KEGGmod33sub1
ID

[truncated: 15 more sheets: KEGGmod34sub1, KEGGmod39sub1, KEGGmod43sub2, KEGGmod45sub1, KEGGmod46sub1, KEGGmod4sub1, KEGGmod56sub1, KEGGmod57sub1, KEGGmod58sub1, KEGGmod59sub1, KEGGmod61sub1, KEGGmod64sub1, KEGGmod67sub1, KEGGmod69sub1, KEGGmod73sub1]
