# Supplementary material for: Comparisons of gene coexpression network modules in breast cancer and ovarian cancer
Source: BMC Syst Biol. 2018 Apr 11;12(Suppl 1):8. doi: 10.1186/s12918-018-0530-9 (PMC5907153; doi:10.1186/s12918-018-0530-9)
Supplement: Supplementary file 5 — DO enrichment results. This file lists all the DO enriched terms for each module. ‘geneID’ is the Entrez gene id. (XLSX 54 kb) [file 12918_2018_530_MOESM5_ESM.xlsx]

## Sheet: DOmod21sub1
ID

## Sheet: DOmod23sub1
ID

## Sheet: DOmod26sub1
ID

## Sheet: DOmod31sub1
ID

## Sheet: DOmod32sub1
ID

## Sheet: DOmod33sub1
ID

## Sheet: DOmod34sub1
ID

## Sheet: DOmod39sub1
ID

## Sheet: DOmod43sub1
ID

## Sheet: DOmod43sub2
ID

[truncated: 8 more sheets: DOmod46sub1, DOmod56sub1, DOmod57sub1, DOmod64sub1, DOmod67sub1, DOmod68sub1, DOmod73sub1, DOmod78sub1]
